# Supplementary material for: Knowledge, Confidence, and Comfort Regarding Sickle Cell Disease Among Medical Students: A Pilot Study in Two Universities
Source: Healthcare (Basel). 2025 Aug 5;13(15):1909. doi: 10.3390/healthcare13151909 (PMC12346322; doi:10.3390/healthcare13151909)
Supplement: Supplementary file 1 [file healthcare-13-01909-s001.zip]

Archive with 1 entries (1 files):
- healthcare-3648499-supplementary.pdf
